# Supplementary material for: Chiral Effect at Nano-Bio Interface: A Model of Chiral Gold Nanoparticle on Amylin Fibrillation
Source: Nanomaterials (Basel). 2019 Mar 11;9(3):412. doi: 10.3390/nano9030412 (PMC6474006; doi:10.3390/nano9030412)
Supplement: Supplementary file 1 [file nanomaterials-09-00412-s001.zip]

Archive with 1 entries (1 files):
- nanomaterials-449526-SI.pdf
